# Supplementary material for: The Impact of the COVID-19 Pandemic on Young Adults with Autism Spectrum Disorder: A Systematic Review
Source: Healthcare (Basel). 2025 May 22;13(11):1216. doi: 10.3390/healthcare13111216 (PMC12155291; doi:10.3390/healthcare13111216)
Supplement: Supplementary file 1 [file healthcare-13-01216-s001.zip]

Archive with 1 entries (1 files):
- healthcare-3592962-supplementary.pdf
